# Supplementary material for: Amino Acid-Coated Zeolitic Imidazolate Framework for Delivery of Genetic Material in Prostate Cancer Cell
Source: Molecules. 2023 Jun 20;28(12):4875. doi: 10.3390/molecules28124875 (PMC10302622; doi:10.3390/molecules28124875)
Supplement: Supplementary file 1 [file molecules-28-04875-s001.zip]

Archive with 1 entries (1 files):
- molecules-2434258-supplementary.pdf
